# Supplementary material for: Data‐independent acquisition‐based SWATH‐MS for quantitative proteomics: a tutorial
Source: Mol Syst Biol. 2018 Aug 13;14(8):e8126. doi: 10.15252/msb.20178126 (PMC6088389; doi:10.15252/msb.20178126)
Supplement: Supplementary file 2 — Table EV1 [file MSB-14-e8126-s002.xlsx]

## Sheet: overview
Optimal precursor isolation window placement is crucial for any successull SWATH-MS measurement. The precursor isolation window width directly influences selectivity and dynamic range of the measurement, and in turn the sensitivity of the peptide detection. Static (constant over the whole mass range) as well as variable window widths have been described. Here we summarize five precursor isolation…
32 static Q-TOF (TripleTOF 5600)	Gillet, L. C., et al. (2012). "Targeted data extraction of the MS/MS spectra generated by data-independent acquisition: a new concept for consistent and accurate proteome analysis." Mol Cell Proteomics 11(6): O111.016717.
64 variable Q-TOF (TripleTOF 5600)	Collins, B. C., et al. (2017). "Multi-laboratory assessment of reproducibility, qualitative and quantitative performance of SWATH-mass spectrometry." Nat Commun 8(1): 291.
19 variable Q-Orbitrap (Q-Exactive)	Bruderer, R., et al. (2015). "Extending the limits of quantitative proteome profiling with data-independent acquisition and application to acetaminophen-treated three-dimensional liver microtissues." Mol Cell Proteomics 14(5): 1400-1410.
24 variable Q-Orbitrap (Q-Exactive HF)	Bruderer, R., et al. (2017). "Optimization of Experimental Parameters in Data-Independent Mass Spectrometry Significantly Increases Depth and Reproducibility of Results." Mol Cell Proteomics.
70 static Q-Orbitrap (Q-Exactive HF-X)	Kelstrup, C. D., et al. (2018). "Performance Evaluation of the Q Exactive HF-X for Shotgun Proteomics." J Proteome Res 17(1): 727-738.

## Sheet: 32 static TripleTOF 5600
window	start_mz	end_mz	center	width		Gillet, L. C., et al. (2012). "Targeted data extraction of the MS/MS spectra generated by data-independent acquisition: a new concept for consistent and accurate proteome analysis." Mol Cell Proteomics 11(6): O111.016717.
1	400	426	413	26
2	425	451	438	26
3	450	476	463	26
4	475	501	488	26
5	500	526	513	26
6	525	551	538	26
7	550	576	563	26
8	575	601	588	26
9	600	626	613	26
10	625	651	638	26
11	650	676	663	26
12	675	701	688	26
13	700	726	713	26
14	725	751	738	26
15	750	776	763	26
16	775	801	788	26
17	800	826	813	26
18	825	851	838	26
19	850	876	863	26
20	875	901	888	26
21	900	926	913	26
22	925	951	938	26
23	950	976	963	26
24	975	1001	988	26
25	1000	1026	1013	26
26	1025	1051	1038	26
27	1050	1076	1063	26
28	1075	1101	1088	26
29	1100	1126	1113	26
30	1125	1151	1138	26
31	1150	1176	1163	26
32	1175	1201	1188	26

## Sheet: 64 variable TripleTOF 5600
window	start_mz	end_mz	center	width		Collins, B. C., et al. (2017). "Multi-laboratory assessment of reproducibility, qualitative and quantitative performance of SWATH-mass spectrometry." Nat Commun 8(1): 291.
1	399.5	408.2	403.85	8.7
2	407.2	415.8	411.5	8.6
3	414.8	422.7	418.75	7.9
4	421.7	429.7	425.7	8
5	428.7	437.3	433	8.6
6	436.3	444.8	440.55	8.5
7	443.8	451.7	447.75	7.9
8	450.7	458.7	454.7	8
9	457.7	466.7	462.2	9
10	465.7	473.4	469.55	7.7
11	472.4	478.3	475.35	5.9
12	477.3	485.4	481.35	8.1
13	484.4	491.2	487.8	6.8
14	490.2	497.7	493.95	7.5
15	496.7	504.3	500.5	7.6
16	503.3	511.2	507.25	7.9
17	510.2	518.2	514.2	8
18	517.2	525.3	521.25	8.1
19	524.3	533.3	528.8	9
20	532.3	540.3	536.3	8
21	539.3	546.8	543.05	7.5
22	545.8	554.5	550.15	8.7
23	553.5	561.8	557.65	8.3
24	560.8	568.3	564.55	7.5
25	567.3	575.7	571.5	8.4
26	574.7	582.3	578.5	7.6
27	581.3	588.8	585.05	7.5
28	587.8	595.8	591.8	8
29	594.8	601.8	598.3	7
30	600.8	608.9	604.85	8.1
31	607.9	616.9	612.4	9
32	615.9	624.8	620.35	8.9
33	623.8	632.2	628	8.4
34	631.2	640.8	636	9.6
35	639.8	647.9	643.85	8.1
36	646.9	654.8	650.85	7.9
37	653.8	661.5	657.65	7.7
38	660.5	670.3	665.4	9.8
39	669.3	678.8	674.05	9.5
40	677.8	687.8	682.8	10
41	686.8	696.9	691.85	10.1
42	695.9	706.9	701.4	11
43	705.9	715.9	710.9	10
44	714.9	726.2	720.55	11.3
45	725.2	737.4	731.3	12.2
46	736.4	746.6	741.5	10.2
47	745.6	757.5	751.55	11.9
48	756.5	767.9	762.2	11.4
49	766.9	779.5	773.2	12.6
50	778.5	792.9	785.7	14.4
51	791.9	807	799.45	15.1
52	806	820	813	14
53	819	834.2	826.6	15.2
54	833.2	849.4	841.3	16.2
55	848.4	866	857.2	17.6
56	865	884.4	874.7	19.4
57	883.4	899.9	891.65	16.5
58	898.9	919	908.95	20.1
59	918	942.1	930.05	24.1
60	941.1	971.6	956.35	30.5
61	970.6	1006	988.3	35.4
62	1005	1053	1029	48
63	1052	1110.6	1081.3	58.6
64	1109.6	1200.5	1155.05	90.9

## Sheet: 19 variable Q-Exactive
window	start_mz	end_mz	center	width		Bruderer, R., et al. (2015). "Extending the limits of quantitative proteome profiling with data-independent acquisition and application to acetaminophen-treated three-dimensional liver microtissues." Mol Cell Proteomics 14(5): 1400-1410.
1	400	430	415	30
2	428	459	443.5	31
3	457	483	470	26
4	481	506	493.5	25
5	504	531	517.5	27
6	529	554	541.5	25
7	552	576	564	24
8	574	600	587	26
9	598	624	611	26
10	622	650	636	28
11	648	676	662	28
12	674	704	689	30
13	702	735	718.5	33
14	733	771	752	38
15	769	810	789.5	41
16	808	856	832	48
17	854	914	884	60
18	912	1000	956	88
19	998	1220	1109	222

## Sheet: 24 variable Q-Exactive HF
window	start_mz	end_mz	center	width		Bruderer, R., et al. (2017). "Optimization of Experimental Parameters in Data-Independent Mass Spectrometry Significantly Increases Depth and Reproducibility of Results." Mol Cell Proteomics.
1	350	385	367.5	35
2	384	412	398	28
3	411	434	422.5	23
4	433	455	444	22
5	454	474	464	20
6	473	494	483.5	21
7	493	513	503	20
8	512	533	522.5	21
9	532	553	542.5	21
10	552	572	562	20
11	571	593	582	22
12	592	614	603	22
13	613	636	624.5	23
14	635	659	647	24
15	658	683	670.5	25
16	682	709	695.5	27
17	708	738	723	30
18	737	771	754	34
19	770	808	789	38
20	807	848	827.5	41
21	847	899	873	52
22	898	966	932	68
23	965	1068	1016.5	103
24	1067	1650	1358.5	583

## Sheet: 70 static Q-Exactive HF-X
window	start_mz	end_mz	center	width		Kelstrup, C. D., et al. (2018). "Performance Evaluation of the Q Exactive HF-X for Shotgun Proteomics." J Proteome Res 17(1): 727-738.
1	386	395	390.5	9
2	395	404	399.5	9
3	404	413	408.5	9
4	413	422	417.5	9
5	422	431	426.5	9
6	431	440	435.5	9
7	440	449	444.5	9
8	449	458	453.5	9
9	458	467	462.5	9
10	467	476	471.5	9
11	476	485	480.5	9
12	485	494	489.5	9
13	494	503	498.5	9
14	503	512	507.5	9
15	512	521	516.5	9
16	521	530	525.5	9
17	530	539	534.5	9
18	539	548	543.5	9
19	548	557	552.5	9
20	557	566	561.5	9
21	566	575	570.5	9
22	575	584	579.5	9
23	584	593	588.5	9
24	593	602	597.5	9
25	602	611	606.5	9
26	611	620	615.5	9
27	620	629	624.5	9
28	629	638	633.5	9
29	638	647	642.5	9
30	647	656	651.5	9
31	656	665	660.5	9
32	665	674	669.5	9
33	674	683	678.5	9
34	683	692	687.5	9
35	692	701	696.5	9
36	701	710	705.5	9
37	710	719	714.5	9
38	719	728	723.5	9
39	728	737	732.5	9
40	737	746	741.5	9
41	746	755	750.5	9
42	755	764	759.5	9
43	764	773	768.5	9
44	773	782	777.5	9
45	782	791	786.5	9
46	791	800	795.5	9
47	800	809	804.5	9
48	809	818	813.5	9
49	818	827	822.5	9
50	827	836	831.5	9
51	836	845	840.5	9
52	845	854	849.5	9
53	854	863	858.5	9
54	863	872	867.5	9
55	872	881	876.5	9
56	881	890	885.5	9
57	890	899	894.5	9
58	899	908	903.5	9
59	908	917	912.5	9
60	917	926	921.5	9
61	926	935	930.5	9
62	935	944	939.5	9
63	944	953	948.5	9
64	953	962	957.5	9
65	962	971	966.5	9
66	971	980	975.5	9
67	980	989	984.5	9
68	989	998	993.5	9
69	998	1007	1002.5	9
70	1007	1016	1011.5	9
